# Supplementary material for: Swallowability of Minitablets among Children Aged 6–23 Months: An Exploratory, Randomized Crossover Study
Source: Pharmaceutics. 2022 Jan 15;14(1):198. doi: 10.3390/pharmaceutics14010198 (PMC8779905; doi:10.3390/pharmaceutics14010198)
Supplement: Supplementary file 1 [file pharmaceutics-14-00198-s001.zip]

Archive with 1 entries (1 files):
- pharmaceutics-1531391-supplementary.pdf
